# Supplementary material for: A decade of global volcanic SO2 emissions measured from space
Source: Sci Rep. 2017 Mar 9;7:44095. doi: 10.1038/srep44095 (PMC5343458; doi:10.1038/srep44095)
Supplement: Supplementary Dataset 1 [file srep44095-s2.xls]

## Sheet: Volcanoes
						Annual SO2 emissions (kt)											Emission uncertainty (1-sigma; kt)											Emissions/1-sigma uncertainty											Linear regression fit
Volcano	Country	Lat	Lon	Alt (m)	AMF	2005	2006	2007	2008	2009	2010	2011	2012	2013	2014	2015	2005	2006	2007	2008	2009	2010	2011	2012	2013	2014	2015	2005	2006	2007	2008	2009	2010	2011	2012	2013	2014	2015	Slope	r	F-test
Ambrym	Vanuatu	-16.25	168.12	1334	0.60522	1729.44	941.253	2178	2112.31	2852.07	4580.82	4552.49	3417.31	2486.38	1665.65	3017.2	107.672	58.0345	130.959	127.289	177.667	295.961	290.946	213.311	161.291	111.772	190.406	16.0621	16.2189	16.6311	16.5946	16.0529	15.4778	15.6472	16.0203	15.4155	14.9022	15.8461	0.41	0.554	3.981
Kilauea	USA	19.42	-155.29	1222	0.59642	906.223	823.951	707.106	3469.93	2162.98	2739.04	1698.77	1788.56	2108.38	1726.31	2019.77	54.5921	49.8174	42.9995	213.5	134.03	168.382	106.306	111.345	129.49	106.693	124.451	16.5999	16.5394	16.4445	16.2526	16.138	16.2668	15.98	16.0632	16.2821	16.1801	16.2294	0.405	0.729	10.179
Bagana	Papua New Guinea	-6.092	155.225	1106	0.54659	1941.91	1354.18	1411.93	1340.39	1056.56	1528.34	1122.52	1970.81	1163.15	1031.8	1250.57	119.849	83.4288	86.4709	82.3494	72.0188	97.5986	73.3716	130.344	80.3927	72.4772	84.9217	16.203	16.2315	16.3284	16.2769	14.6707	15.6594	15.2991	15.1201	14.4684	14.2362	14.7262	-0.099	-0.439	2.143
Nyiragongo + Nyamuragira	Democratic Republic of Congo	-1.408	29.2	2950	1.01871	1218.82	721.575	706.653	531.267	451.257	569.114	551.885	2678.48	2290.01	2279.49	2188.17	76.9454	48.3432	46.6146	37.6292	32.0335	54.9997	49.15	201.861	155.981	154.208	151.974	15.8401	14.9261	15.1595	14.1185	14.087	10.3476	11.2286	13.2689	14.6813	14.782	14.3983	0.126	0.233	0.517
Aoba	Vanuatu	-15.4	167.83	1395	0.62084	487.66	1066.31	494.909	429.422	894.094	1621.48	1116.78	1675.31	1550.57	1126.73	1060.57	41.034	64.7987	36.9515	36.5563	72.4816	127.735	113.145	121.882	109.669	86.3507	85.5209	11.8843	16.4557	13.3935	11.7469	12.3355	12.6941	9.87031	13.7454	14.1386	13.0484	12.4013	0.229	0.646	6.438
Etna	Italy	37.734	15.004	2711	0.82401	664.553	1195.05	636.45	829.542	736.342	533.321	842.351	643.399	549.69	874.369	655.418	40.1433	72.0042	38.1441	49.9429	45.0276	33.1796	51.5538	39.6432	35.4223	53.9233	41.2406	16.5545	16.597	16.6854	16.6098	16.3531	16.0737	16.3393	16.2297	15.5182	16.215	15.8925	-0.025	-0.197	0.364
Tavurvur	Papua New Guinea	-4.24	152.21	200	0.32978	224.262	309.769	1355.63	2459.51	2204	116.973	97.9113	0	175.387	0	0	18.4996	22.9947	82.6698	149.171	139.815	29.534	19.0413	22.9523	18.9081	17.6672	17.3313	12.1225	13.4713	16.3981	16.4878	15.7637	3.96063	5.14205	0	9.27574	0	0	-0.081	-0.496	2.944
Dukono	Indonesia	1.68	127.88	1170	0.52239	406.173	412.589	414.656	641.146	562.934	848.898	1084.04	391.537	796.733	730.535	642.156	25.8288	26.2375	26.7514	41.2106	36.7366	56.8664	73.0787	30.6108	54.6946	49.3548	43.2066	15.7256	15.7251	15.5003	15.5578	15.3235	14.9279	14.8338	12.7908	14.5669	14.8017	14.8624	0.077	0.557	4.059
Popocatepetl	Mexico	19.023	-98.622	5100	1.42802	289.143	324.371	428.975	336.093	324.934	372.122	647.208	1179.57	878.563	833.428	1040.99	17.6934	19.7788	26.2751	20.5955	20.636	26.129	40.9945	75.8302	57.7264	54.208	71.4719	16.3419	16.3999	16.3263	16.3188	15.746	14.2417	15.7877	15.5554	15.2194	15.3746	14.5651	0.148	0.755	11.94
Manam	Papua New Guinea	-4.08	145.037	1730	0.64273	1284.72	522.346	740.094	484.047	360.543	496.95	494.916	405.031	399.476	250.65	520.579	78.4873	32.7434	44.7231	29.5499	23.7089	31.9455	32.4811	27.5296	27.8768	17.7153	34.9476	16.3685	15.9527	16.5483	16.3807	15.2071	15.5562	15.237	14.7125	14.3301	14.1488	14.896	-0.09	-0.603	5.15
Yasur	Vanuatu	-19.53	169.442	280	0.43857	214.609	307.991	251.793	604.903	275.852	673.221	609.655	588.667	734.929	671.983	720.448	16.117	21.0745	17.4823	39.2408	22.4161	47.9534	47.6352	45.2656	53.2395	49.3698	52.9474	13.3157	14.6144	14.4027	15.4152	12.306	14.0391	12.7984	13.0047	13.8042	13.6112	13.6069	0.145	0.836	20.925
Anatahan	Northern Mariana Islands	16.35	145.67	320	0.46112	1355.41	1642.35	1233.79	1094.39	5.73196	26.8491	0	0	3.18629	0	0	86.3379	99.2836	74.0078	67.2637	7.98592	9.03318	9.93777	9.53513	7.81835	10.5004	9.63205	15.6988	16.542	16.6711	16.2702	0.717759	2.97228	0	0	0.40754	0	0	-0.039	-0.256	0.632
Soufriere Hills	Montserrat (UK)	16.72	-62.18	870	0.46486	584.606	976.698	536.294	572.5	772.587	667.082	340.382	300.587	208.119	121.914	121.419	35.2557	58.3963	32.2269	34.6245	47.877	43.5099	22.202	20.1341	15.0438	11.8185	11.6636	16.5819	16.7254	16.6412	16.5345	16.1369	15.3317	15.3311	14.9292	13.8342	10.3155	10.41	-0.177	-0.918	48.521
Nevado del Ruiz	Colombia	4.895	-75.322	5321	1.40954	70.4174	46.8813	21.2424	17.7021	15.888	1.21887	69.7858	857.221	935.738	1130.29	1145.33	7.5833	8.41203	5.25918	5.79242	7.60016	9.44871	10.2656	105.015	97.7672	117.348	106.842	9.28585	5.57312	4.03911	3.05608	2.09048	0.128999	6.798	8.16286	9.57109	9.6319	10.7198	0.002	0.022	0.004
Sakura-jima	Japan	31.585	130.657	639	0.3916	91.9974	120.437	145.599	151.898	357.615	443.522	743.752	819.733	723.105	479.958	160.39	10.8955	11.6539	11.7981	13.4834	27.9163	33.2088	54.7991	57.9201	49.9162	41.2536	26.2895	8.44364	10.3345	12.3409	11.2655	12.8102	13.3556	13.5723	14.1528	14.4864	11.6343	6.10091	0.092	0.625	5.769
Miyake-jima	Japan	34.079	139.529	560	0.41602	1204.66	661.348	543.093	443.775	340.953	276.702	251.441	176.393	39.6276	109.072	41.7661	73.6468	40.8062	34.4198	28.2383	26.7283	22.6564	23.0628	18.0434	14.011	16.6838	21.196	16.3573	16.2071	15.7785	15.7154	12.7563	12.2129	10.9025	9.77603	2.82831	6.53756	1.97047	-0.19	-0.92	49.681
Karymsky	Russia	54.05	159.45	1536	0.53317	293.393	297.327	239.474	447.353	178.345	280.205	456.508	312.392	311.067	427.095	416.941	23.3323	22.0238	20.1701	31.3252	37.6831	30.4941	51.0507	26.8273	32.3433	44.6572	50.3486	12.5745	13.5003	11.8727	14.2809	4.73277	9.18883	8.94223	11.6445	9.61769	9.56386	8.28109	0.025	0.377	1.493
Masaya	Nicaragua	11.984	-86.161	635	0.43813	257.776	428.826	412.894	576.835	434.888	221.283	125.416	188.408	253.396	258.076	325.12	16.9053	27.1006	25.8843	35.7431	28.9454	19.7993	15.3301	18.0093	19.8094	19.9987	23.6619	15.2483	15.8235	15.9515	16.1384	15.0244	11.1763	8.18105	10.4617	12.7917	12.9047	13.7402	-0.032	-0.333	1.119
Suwanose-jima	Japan	29.635	129.716	560	0.47003	246.941	296.147	175.108	390.237	239.754	349.313	250.241	229.258	597.177	320.931	369.342	17.9381	20.3741	12.9786	27.916	19.4258	29.476	24.0886	21.2782	45.0555	27.662	40.3665	13.7663	14.5355	13.4921	13.979	12.342	11.8507	10.3884	10.7743	13.2542	11.6019	9.14972	0.031	0.391	1.627
Bromo + Semeru	Indonesia	-7.942	112.95	2258	0.7612	176.328	225.352	283.177	386.183	255.144	423.653	329.948	132.26	151.523	289.284	457.359	13.0846	15.0943	18.8545	24.4955	18.5038	38.1841	34.8553	11.759	15.1756	22.5483	37.9488	13.476	14.9296	15.0191	15.7655	13.7887	11.095	9.46621	11.2475	9.98462	12.8296	12.052	-0.006	-0.08	0.058
Mutnovsky + Gorely	Russia	52.453	158.195	2322	0.7161	343.415	169.957	65.5737	216.001	246.684	960.365	437.784	183.762	175.834	149.76	75.5652	25.9302	15.5567	15.8544	19.2239	32.0078	72.3341	55.6629	18.5953	21.0939	26.6065	28.4637	13.2438	10.925	4.13599	11.2361	7.70698	13.2768	7.86491	9.8822	8.33578	5.62872	2.65479	-0.009	-0.1	0.091
Turrialba + Poas	Costa Rica	10.025	-83.767	3340	1.00243	21.7639	13.4094	102.602	158.22	142.516	788.469	599.865	409.62	266.136	122.021	390.986	5.84291	5.31871	12.798	15.7519	22.6041	91.1348	80.364	49.3674	39.761	26.5942	43.0322	3.72484	2.52118	8.01701	10.0445	6.30488	8.65168	7.46435	8.29737	6.69339	4.58826	9.08591	0.085	0.755	11.966
Kizimen	Russia	55.1188	160.36	2376	0.72017	3.58955	9.89297	42.8385	0	0	10.067	1899.81	415.868	340.541	132.405	0	11.8417	10.3213	17.2477	12.8177	24.8545	24.3573	138.803	36.5872	45.528	30.2328	24.8751	0.303128	0.958505	2.48373	0	0	0.413307	13.6871	11.3665	7.4798	4.37951	0	0.036	0.343	1.201
Avachinsky	Russia	53.2543	158.831	2741	0.79365	148.173	138.573	83.1166	151.499	733.359	218.074	274.066	119.011	105.179	668.27	200.488	14.3958	12.9186	12.7383	14.8317	59.9129	30.9576	38.5488	16.0428	18.4673	59.1465	43.2268	10.2927	10.7266	6.52495	10.2145	12.2404	7.04429	7.10959	7.41833	5.69544	11.2986	4.63804	0.011	0.14	0.18
Batu Tara + Lewotolo	Indonesia	-8.272	123.505	1339	0.56375	245.278	187.067	226.591	253.572	208.75	247.965	246.075	395.839	195.297	142.733	189.071	15.6338	12.4343	15.8053	17.5005	14.4787	17.6832	16.9353	27.2693	14.2955	12.7024	13.8719	15.6889	15.0444	14.3364	14.4894	14.4177	14.0226	14.5302	14.516	13.6614	11.2367	13.6297	-0.011	-0.301	0.896
Raung + Ijen	Indonesia	-8.058	114.242	2799	0.87406	409.706	269.465	287.839	279.645	143.127	154.039	160.494	170.891	193.574	151.317	313.324	25.7949	17.3187	18.5491	18.1305	10.9685	20.2256	19.5167	12.6678	15.1871	12.3322	28.5183	15.8832	15.5592	15.5177	15.424	13.049	7.61602	8.22341	13.4902	12.746	12.2701	10.9868	-0.036	-0.547	3.852
Ulawun	Papua New Guinea	-5.05	151.33	2300	0.79684	133.792	240.834	81.9776	74.4554	210.328	818.551	321.236	71.5124	208.459	117.787	251.714	12.7071	18.0892	10.3754	13.4191	23.6668	57.7727	26.2493	16.8035	23.6039	17.7126	18.8504	10.5289	13.3137	7.90115	5.54849	8.88704	14.1685	12.2379	4.2558	8.83153	6.64991	13.3532	0.019	0.234	0.523
Langila	Papua New Guinea	-5.525	148.42	991	0.50325	525.302	379.049	424.981	0	25.0197	57.3329	174.155	490.231	210.122	146.607	91.682	37.8858	29.0674	27.5601	8.48485	14.638	18.1135	17.4875	34.5937	22.0167	18.8615	13.3229	13.8654	13.0404	15.4202	0	1.70923	3.16519	9.95881	14.1711	9.54374	7.77279	6.88154	0.011	0.084	0.063
Aso	Japan	32.881	131.106	1181	0.46761	218.226	85.9172	79.4666	124.37	159.468	149.191	78.5791	231.663	257.287	609.074	528.906	17.8395	10.8276	12.4574	14.1513	16.9825	24.8369	23.952	31.6643	33.1769	53.47	45.5408	12.2328	7.93504	6.37905	8.78855	9.39012	6.00682	3.28069	7.31624	7.755	11.391	11.6139	0.058	0.548	3.864
Nevado del Huila	Colombia	2.93	-76.03	5364	1.40217	20.0845	0	204.115	493.275	656.33	617.612	119.819	28.6176	177.151	88.0952	112.608	5.14841	14.9944	16.7006	44.3331	63.8549	69.0041	16.2444	27.9948	26.2766	13.8151	19.6665	3.9011	0	12.222	11.1266	10.2785	8.95038	7.37597	1.02225	6.74178	6.37673	5.7259	0.031	0.455	2.349
San Cristobal +Telica	Nicaragua	12.702	-87.004	1745	0.62205	89.838	235.18	205.399	121.876	317.647	206.012	419.845	368.696	150.185	161.277	216.41	7.26006	15.3559	13.3508	9.42481	20.7589	16.4513	28.9459	25.0427	13.2063	14.8858	16.9777	12.3743	15.3153	15.3848	12.9314	15.3018	12.5225	14.5045	14.7227	11.3723	10.8343	12.7467	0.028	0.444	2.214
Satsuma-Iojima	Japan	30.789	130.308	614	0.41756	161.632	139.051	202.942	225.625	118.722	131	211.397	286.299	281.743	300.614	291.277	13.1925	12.3766	14.4226	17.103	16.6618	18.6147	29.3736	27.88	27.6027	28.9158	28.5027	12.2518	11.2349	14.071	13.1921	7.12541	7.03746	7.19683	10.269	10.2071	10.3962	10.2193	0.035	0.644	6.367
Pagan	Northern Mariana Islands	18.1381	145.787	570	0.50578	19.4228	64.638	53.0072	112.767	80.5111	244.46	331.137	613.671	435.238	366.41	19.4891	8.239	6.52596	6.04354	9.29279	8.81089	18.2037	23.8576	40.7368	28.5592	24.7959	10.0957	2.35742	9.90475	8.77088	12.1349	9.13768	13.4291	13.8797	15.0643	15.2398	14.777	1.93043	0.026	0.322	1.043
Kliuchevskoi + Bezymianny	Russia	56.057	160.638	4835	1.21308	131.205	107.702	323.561	57.1861	115.59	631.212	184.336	160.632	364.455	87.7162	166.345	10.9064	9.68165	26.8767	9.33297	27.2923	49.9798	39.4479	18.9142	40.1043	18.8143	21.4139	12.0301	11.1243	12.0387	6.12733	4.23524	12.6293	4.67289	8.49263	9.08767	4.66221	7.76808	0.011	0.16	0.235
Shiveluch	Russia	56.6441	161.343	3283	0.93324	118.217	55.5379	311.49	76.8092	125.687	334.736	141.561	176.375	314.655	304.577	166.358	13.2511	8.87225	27.8953	10.8459	19.4565	37.495	23.4343	19.6562	35.2283	32.0725	23.5545	8.92127	6.25973	11.1664	7.08184	6.45991	8.92748	6.04076	8.97302	8.93189	9.4965	7.06271	0.043	0.583	4.631
Chikurachki + Ebeko	Russia	50.325	155.458	1816	0.64152	174.393	22.5684	619.41	303.479	105.24	85.025	109.618	114.198	150.74	24.2259	281.518	17.053	11.0523	46.9012	30.2008	22.6033	20.0387	23.3657	17.5541	19.3915	17.731	32.5575	10.2265	2.04196	13.2067	10.0487	4.65596	4.24305	4.6914	6.50548	7.7735	1.36631	8.6468	0.006	0.069	0.043
Mayon	Philippines	13.257	123.685	2462	0.80157	55.0464	319.457	204.08	94.9023	304.046	293.663	152.5	79.7404	110.64	142.338	61.9761	6.70674	21.9892	13.3039	7.80638	24.1491	20.6772	13.067	8.73401	9.58692	11.6974	7.48618	8.20762	14.5279	15.3399	12.157	12.5903	14.2023	11.6706	9.12987	11.5407	12.1683	8.27873	-0.004	-0.081	0.059
Asama	Japan	36.403	138.526	2126	0.67892	473.886	74.8426	0	209.974	289.543	80.3357	63.6551	89.7272	84.5633	41.0798	395.04	32.1129	9.63817	9.15649	17.0662	22.9231	15.4054	15.2523	14.7802	15.5274	14.3885	36.2287	14.7569	7.76523	0	12.3035	12.6311	5.21477	4.17349	6.07078	5.44606	2.85505	10.9041	0.004	0.044	0.018
Gaua	Vanuatu	-14.27	167.5	797	0.50072	79.464	46.8279	31.9824	10.9047	178.664	220.925	214.535	517.511	135.699	134.126	170.848	11.3192	12.9707	10.9455	9.48405	44.0918	74.4816	43.2818	75.5146	43.6224	36.3938	29.635	7.02029	3.61028	2.92196	1.14979	4.0521	2.96617	4.9567	6.85312	3.11076	3.68539	5.76507	0.026	0.377	1.489
Sirung	Indonesia	-8.509	124.127	862	0.4389	116.372	74.6621	154.187	169.307	104.074	198.318	100.75	248.964	53.7068	94.6965	180.867	8.75479	6.73703	10.858	12.1652	9.75468	16.1747	11.1203	19.6741	8.64196	10.5429	13.8723	13.2923	11.0824	14.2003	13.9173	10.6691	12.261	9.05997	12.6544	6.21466	8.982	13.038	0.002	0.047	0.02
Redoubt	USA	60.4853	-152.749	3108	0.89496	0	22.2704	26.5132	5.61925	1288.86	75.6974	17.2708	11.3809	6.91385	24.9692	0	6.28823	8.92793	8.55349	10.623	96.0687	15.2165	15.2493	20.0847	11.8443	10.7711	17.8698	0	2.49446	3.0997	0.52897	13.416	4.9747	1.13256	0.566646	0.583726	2.31816	0	0.004	0.101	0.093
Shishaldin	USA	54.756	-163.97	2857	0.83105	8.47891	171.603	70.7825	136.555	143.574	87.3616	0	18.567	187.038	296.529	273.316	9.15476	14.0605	10.3626	14.3363	22.044	20.0121	19.4721	13.9015	24.7622	24.136	28.6067	0.926175	12.2046	6.8306	9.52512	6.51309	4.36543	0	1.33561	7.55336	12.2858	9.55427	0.031	0.416	1.887
Tungurahua	Ecuador	-1.467	-78.442	5023	1.31846	190.817	286.661	233.963	154.904	71.644	138.666	22.3016	88.7858	21.0518	62.256	101.395	14.6995	21.5229	21.6351	21.0326	20.3633	33.3857	38.0559	21.5674	12.3595	25.8338	21.4553	12.9812	13.3189	10.814	7.36496	3.51828	4.15344	0.586023	4.11668	1.70329	2.40986	4.72589	-0.055	-0.812	17.372
Copahue	Argentina	-37.8559	-71.1603	2800	0.88352	16.6415	15.3201	0	27.5581	21.4079	0	44.8055	238.709	429.355	299.893	276.494	7.34877	8.28702	8.53232	9.20783	19.0772	17.7821	23.9051	26.405	36.0564	26.7563	24.9003	2.26453	1.84869	0	2.9929	1.12217	0	1.87431	9.04031	11.9079	11.2083	11.104	0.064	0.746	11.321
Sinabung	Indonesia	3.16964	98.3921	2460	0.80806	7.62795	0	2.87592	11.1215	15.8702	46.3676	94.4487	78.4016	144.802	751.546	158.009	4.35269	4.34476	4.4779	5.63645	6.02532	10.4364	11.4648	12.3863	20.3243	62.4018	15.461	1.75247	0	0.642247	1.97313	2.63392	4.44288	8.23817	6.32972	7.12461	12.0437	10.2198	0.035	0.723	9.867
Karangetang	Indonesia	2.78	125.4	1780	0.69311	139.648	132.34	107.232	99.4963	127.282	53.3181	128.169	121.728	72.6826	109.526	163.991	9.20711	8.70688	7.38429	7.48787	9.95615	7.06532	11.4338	9.94425	8.51892	9.43428	12.6381	15.1674	15.1995	14.5216	13.2877	12.7843	7.54645	11.2097	12.241	8.53191	11.6094	12.9758	-0.005	-0.171	0.271
Krakatau	Indonesia	-6.10609	105.424	813	0.46057	32.729	31.4507	52.7212	111.86	119.295	105	240.506	322.28	92.9552	43.6541	64.4077	5.25153	5.17998	5.75447	8.95956	10.4386	12.6146	19.5324	27.1314	11.4516	8.78252	9.67186	6.23229	6.07159	9.16177	12.485	11.4282	8.32366	12.3132	11.8785	8.11723	4.97056	6.65928	0.016	0.418	1.904
Kerinci	Indonesia	-1.697	101.264	3760	1.09527	143.47	76.8575	93.4393	122.627	173.163	40.4232	114.776	119.116	119.734	73.251	102.177	10.8113	6.93207	7.84798	9.55126	13.8444	7.68021	13.7035	10.291	13.0531	9.2802	10.3051	13.2704	11.0872	11.9062	12.8388	12.5078	5.2633	8.37566	11.5748	9.1728	7.89326	9.91518	-0.002	-0.082	0.061
Tofua	Tonga Islands	-19.75	-175.07	515	0.47476	69.8782	70.3577	124.86	140.733	146.786	140.949	128.603	95.1672	70.0801	80.3604	73.6128	6.71627	7.05512	9.75064	11.6921	14.377	14.2908	14.7106	11.9833	11.2868	12.5917	11.6534	10.4043	9.97257	12.8053	12.0366	10.2098	9.86287	8.74218	7.94168	6.20901	6.382	6.31686	0.002	0.097	0.086
Villarrica	Chile	-39.42	-71.93	2847	0.85624	127.554	134.064	112.562	59.4056	77.7097	210.278	165.506	39.663	16.6859	53.8213	129.493	10.6933	13.5831	10.908	7.48242	13.8731	20.08	25.6594	22.0389	12.038	31.7486	18.2969	11.9284	9.86993	10.3192	7.93935	5.60147	10.472	6.45011	1.79968	1.38611	1.69523	7.07731	-0.016	-0.357	1.316
Michael	South Sandwich Isl. (UK)	-57.7999	-26.4884	990	1.24861	136.467	82.6446	87.7129	96.0084	96.6569	100.132	83.8363	112.594	45.8412	97.8885	115.635	15.429	12.6626	13.6826	15.3086	19.9226	18.6181	19.6785	23.4287	18.8327	21.9681	25.0105	8.84484	6.52665	6.41054	6.27154	4.85163	5.37823	4.26029	4.80582	2.43412	4.45594	4.62347	-0.006	-0.294	0.851
Sarychev	Russia	48.08	153.21	1200	0.51502	37.6514	55.4443	44.0131	78.8559	375.319	267.285	85.9674	0	21.2467	0	76.8976	21.1748	19.0444	16.6802	23.8001	55.8389	45.2775	30.1649	29.266	24.9869	48.2498	35.5897	1.77812	2.91131	2.63864	3.31326	6.72146	5.90328	2.84991	0	0.850315	0	2.16067	-0.001	-0.012	0.001
Tinakula	Santa Cruz Islands	-10.38	165.8	851	0.51579	16.8113	295.71	110.844	42.6013	65.8757	268.061	115.879	72.6227	15.2841	25.0283	0	6.61651	21.3379	8.55085	6.30253	10.9841	19.9069	11.6027	9.40991	8.49992	15.4888	9.06118	2.54082	13.8584	12.9629	6.7594	5.99738	13.4658	9.98723	7.71768	1.79815	1.6159	0	-0.01	-0.203	0.385
Veniaminof	USA	56.17	-159.38	2507	0.73502	18.8241	154.841	100.526	152.585	145.612	27.7297	112.808	26.5292	249.002	35.9941	0	11.5537	15.9603	14.5012	20.5089	38.0603	20.9778	24.307	32.9586	36.6467	17.3024	30.5433	1.62927	9.70165	6.93226	7.43992	3.82582	1.32186	4.64098	0.804926	6.79467	2.08029	0	-0.004	-0.082	0.061
White Island	New Zealand	-37.5202	177.181	321	0.31801	23.7808	122.116	53.8739	35.2877	127.152	97.1563	106.177	146.473	115.635	103.163	89.085	11.7993	14.2657	12.3292	13.003	21.154	20.7121	24.0319	23.9032	20.3338	31.4383	20.8517	2.01544	8.56013	4.36961	2.71382	6.0108	4.6908	4.41817	6.12776	5.68682	3.28146	4.27233	0.02	0.526	3.442
Fuego + Pacaya	Guatemala	14.473	-90.88	3763	1.07327	109.987	101.588	112.311	61.0737	76.944	76.9992	89.8681	96.7809	115.199	83.7774	88.9203	8.18577	7.57357	7.92583	5.40464	6.67916	8.25132	10.7217	11.546	12.3951	8.81239	9.01974	13.4364	13.4135	14.1702	11.3002	11.52	9.33174	8.38191	8.38224	9.29391	9.50678	9.85841	-0.002	-0.109	0.109
Lastarria	Argentina	-25.17	-68.5	5697	1.80015	103.514	80.7917	85.4569	76.4082	95.6766	59.3789	68.4091	121.003	92.4282	77.8419	135.334	8.60101	7.29238	8.2551	7.79962	11.8628	13.8516	15.1259	15.1007	14.3376	14.3305	15.6561	12.0351	11.0789	10.352	9.7964	8.06528	4.28679	4.52264	8.01307	6.44657	5.43192	8.64417	0.003	0.194	0.354
Santa Maria	Guatemala	14.756	-91.552	3772	1.07327	102.883	108.197	89.3508	62.061	64.5538	51.467	134.493	191.343	58.4197	45.1612	82.3126	7.85259	8.25507	7.10972	5.76506	6.68506	7.88997	13.5515	17.3726	9.11919	9.07675	11.3762	13.1018	13.1068	12.5674	10.765	9.65644	6.52309	9.92458	11.014	6.40624	4.97548	7.23552	-0.009	-0.34	1.174
Barren Island	India	12.278	93.858	230	0.32791	291.776	338.725	44.3086	30.8951	191.005	24.5797	29.8569	0	0	0	22.8584	20.5756	22.3293	7.16452	8.62137	16.4772	11.3241	12.8145	11.2133	12.5048	12.0096	11.0911	14.1807	15.1695	6.18444	3.58355	11.5921	2.17055	2.32993	0	0	0	2.06096	-0.034	-0.502	3.037
Ubinas	Peru	-16.34	-70.9	5400	1.74889	0	204.644	117.532	68.7733	45.1561	14.7765	11.5086	0	10.0145	263.745	156.881	5.28095	15.0772	9.79252	6.48925	7.70628	9.60566	11.5741	9.87219	9.48878	25.2735	15.1062	0	13.573	12.0023	10.598	5.85965	1.53831	0.994346	0	1.05541	10.4356	10.3852	0.008	0.158	0.229
Galeras	Colombia	1.20122	-77.391	4276	1.21737	94.2214	83.9688	57.4074	403.731	113.104	22.8379	11.9885	88.2049	0	0	0	13.7784	13.277	14.0697	49.4766	36.5267	20.7102	17.57	22.5118	27.6216	16.3812	21.5158	6.83833	6.32436	4.08022	8.16003	3.09647	1.10274	0.682325	3.91816	0	0	0	-0.026	-0.601	5.096
Bulusan	Philippines	12.7682	124.053	1500	0.58905	32.8332	259.488	155.92	69.1679	76.1607	71.5397	60.6913	38.7642	21.5777	17.0047	23.8145	5.25713	18.787	11.3207	7.04643	18.0154	12.8509	12.0534	9.55035	8.51944	9.69348	8.09468	6.24545	13.8121	13.7731	9.81602	4.22754	5.56689	5.0352	4.05893	2.53276	1.75424	2.942	-0.01	-0.302	0.905
Slamet	Indonesia	-7.242	109.208	3329	1.01035	22.3564	108.763	120.316	23.5011	49.169	156.34	77.4396	28.4518	36.8189	67.5354	135.683	3.44496	7.77632	8.50976	3.88549	5.81622	15.0777	7.41355	5.34443	6.80514	11.221	10.7466	6.4896	13.9864	14.1385	6.04843	8.45376	10.3689	10.4457	5.32364	5.41045	6.01865	12.6257	0.009	0.314	0.982
Reventador	Ecuador	-0.077	-77.656	3562	1.07327	244.868	3.39286	49.5079	91.9337	117.005	71.107	29.5756	42.7653	106.282	0	69.8016	23.3269	8.11528	10.4804	15.0769	27.4692	24.8863	16.3521	19.2602	17.3942	19.3643	36.1963	10.4972	0.418084	4.72386	6.09767	4.25951	2.85727	1.80867	2.2204	6.11021	0	1.92842	0.003	0.066	0.039
Lokon-Empung	Indonesia	1.358	124.792	1580	0.63899	4.24358	0	45.6183	163.571	91.9041	44.3504	114.56	153.271	107.783	31.0857	63.0913	5.03278	5.16548	5.94085	12.9074	10.2961	9.67957	15.9461	14.4663	14.4126	9.45148	9.14611	0.843189	0	7.67874	12.6727	8.92608	4.58185	7.18422	10.595	7.47833	3.28898	6.89816	0.021	0.55	3.913
Korovin	USA	52.381	-174.154	1533	0.60786	28.896	126.891	159.99	0	77.1726	0	125.252	65.5579	30.9814	143.554	35.55	18.5159	22.5816	19.073	17.3201	30.5068	30.9721	44.2182	22.9297	21.8854	25.9937	24.4926	1.5606	5.61921	8.38829	0	2.52969	0	2.83259	2.85909	1.41562	5.52264	1.45146	-0.003	-0.067	0.04
Kudriavy	Russia	45.387	148.843	1125	0.48851	95.8691	42.6635	82.3633	29.3392	102.417	34.075	130.478	35.1371	76.5354	103.118	19.3745	16.8303	16.582	17.2209	16.714	26.1892	24.5577	29.6951	22.6798	26.4314	35.2143	35.1902	5.69623	2.57288	4.78276	1.75537	3.91068	1.38755	4.39393	1.54927	2.89563	2.92829	0.550565	-0.004	-0.125	0.144
Stromboli	Italy	38.7878	15.2148	870	0.40249	34.9473	60.5752	78.9533	106.369	51.6945	61.6101	103.747	93.3991	41.1693	11.4491	81.2666	7.15138	8.35136	8.83818	11.7105	11.2167	12.821	15.381	17.4429	12.9415	14.7943	13.932	4.88679	7.25333	8.93321	9.0832	4.6087	4.8054	6.74512	5.35457	3.18118	0.77388	5.83309	0.003	0.149	0.205
Cleveland	USA	52.83	-169.77	1170	0.51007	70.6469	108.362	47.4203	73.5867	0	16.2747	166.262	0	85.4202	32.6266	11.522	22.1439	29.3416	17.9267	25.4266	30.3708	54.2237	37.3366	46.7273	42.8613	30.579	48.0483	3.19036	3.69313	2.64523	2.89408	0	0.300139	4.45306	0	1.99295	1.06696	0.2398	-0.009	-0.238	0.54
Montagu	South Sandwich Isl. (UK)	-58.42	-26.33	1370	1.5268	170.658	182.981	54.2585	31.293	6.50353	50.7014	0	28.6425	0	4.26498e-06	44.0149	15.6289	16.4823	10.0394	9.01367	14.6671	16.7183	26.2329	29.3653	16.9768	17.5618	15.4301	10.9194	11.1017	5.40454	3.47172	0.443411	3.03268	0	0.975383	0	2.42855e-07	2.85253	-0.031	-0.601	5.089
Ketoi	Russia	47.34	152.48	870	0.43637	25.9319	1.1001	19.7253	93.3761	101.011	34.2935	0	137.126	135.168	0	8.5408	15.3668	19.0442	14.4064	20.3726	23.3212	27.9791	27.3007	33.5373	24.7132	33.5729	38.7282	1.68752	0.0577654	1.3692	4.5834	4.33129	1.22568	0	4.08875	5.46946	0	0.220532	0.017	0.385	1.566
Chiginagak	USA	57.135	-156.99	2000	0.63712	110.564	154.592	41.8226	63.4721	53.2792	0	39.0026	0	16.0261	44.9734	29.514	11.7759	14.5623	12.5331	14.0283	26.9809	19.9296	16.6584	19.9547	19.6197	12.4697	19.5805	9.38897	10.6159	3.33698	4.52457	1.9747	0	2.34131	0	0.81684	3.60661	1.50732	-0.025	-0.689	8.144
Tokachi	Japan	43.416	142.69	2077	0.63767	128.091	48.6937	0	56.5538	84.6217	44.9932	39.7063	58.5969	35.0146	0	44.8703	17.6914	11.4442	15.8112	13.4222	23.6769	25.6772	25.1179	21.1826	17.1805	19.3825	33.1	7.24027	4.25489	0	4.21345	3.57403	1.75226	1.5808	2.76628	2.03804	0	1.3556	-0.012	-0.42	1.922
Piton de la Fournaise	Reunion Island, France	-21.231	55.713	2460	0.86053	48.2134	167.852	34.685	26.8386	18.9657	42.6998	8.58779	19.8778	1.25913	7.81607	161.943	6.80532	12.0397	9.62728	3.91337	4.73706	9.40692	5.09092	5.2979	5.59564	6.62174	18.0147	7.08466	13.9415	3.60278	6.85817	4.00369	4.53919	1.68688	3.75202	0.22502	1.18036	8.98949	-0.013	-0.414	1.864
Spurr	USA	61.2963	-152.251	3374	0.96514	40.82	63.521	20.1389	31.1881	139.999	28.1552	45.9929	0	0	17.8154	38.1953	8.24841	10.2946	11.8252	19.6884	31.0917	18.591	27.1932	18.9897	14.3828	17.3384	17.8052	4.94884	6.17034	1.70304	1.58408	4.50277	1.51446	1.69134	0	0	1.02751	2.14517	-0.009	-0.479	2.674
Jebel-at-Tair	Yemen	15.55	41.83	244	0.33033	0	0	361.043	0	10.318	11.1793	0	0	8.8641	24.1127	0	5.47309	6.15046	24.7043	6.41371	8.17149	9.80243	11.1323	9.11007	10.9718	9.79225	9.48165	0	0	14.6146	0	1.26268	1.14046	0	0	0.807895	2.46242	0	0.001	0.041	0.015
Santa Ana	El Salvador	13.853	-89.63	2381	0.76747	226.036	62.9957	16.4143	24.4462	10.0935	18.2286	4.94247	10.8403	4.34697	0	9.68978	14.7262	5.50035	3.72878	4.15316	4.95502	7.05117	5.84933	6.88477	6.57549	7.08041	6.9971	15.3492	11.453	4.40206	5.88617	2.03702	2.58519	0.844963	1.57453	0.661087	0	1.38483	-0.015	-0.508	3.138
San Miguel	El Salvador	13.4176	-88.4688	1449	0.54406	15.6002	0.415142	0	2.36448	0	0	26.0763	25.0222	40.5499	157.214	86.9865	5.21044	5.22556	5.3353	5.90847	6.94281	11.5321	10.0163	10.0269	10.1006	14.8362	13.2811	2.99403	0.0794446	0	0.400184	0	0	2.60338	2.49552	4.01462	10.5967	6.54963	0.017	0.634	6.064
Sabancaya	Peru	-15.7952	-71.8597	5967	1.81357	0	0	0	7.43885	2.39806	12.9587	3.42092	25.8364	25.348	84.1937	189.399	3.61282	4.24673	3.4114	3.42582	5.73446	5.7584	8.06257	8.89634	5.6572	10.9557	16.1972	0	0	0	2.17141	0.418184	2.25039	0.424296	2.90415	4.48067	7.68493	11.6934	0.016	0.662	7.015
Ebulobo	Indonesia	-8.82	121.18	2124	0.7359	0	7.79627	9.23513	40.4856	52.9528	79.294	27.2163	42.4721	13.6749	35.3417	34.8318	3.15734	3.28329	3.4807	4.67127	5.61549	8.04764	6.71757	7.41834	6.33461	6.88198	7.20214	0	2.37453	2.65324	8.66694	9.42977	9.85308	4.05151	5.72528	2.15876	5.1354	4.83631	0.011	0.624	5.737
Isluga	Chile	-19.15	-68.83	5550	1.81632	11.7175	0	3.54983	3.84919	8.73123	0	6.64482	39.6556	106.162	99.1958	33.6681	4.46425	4.54495	5.19078	5.41303	8.55913	9.15757	9.39416	10.0106	11.0414	11.8384	10.9985	2.62475	0	0.683873	0.711098	1.02011	0	0.707335	3.96138	9.61492	8.37918	3.06115	0.015	0.631	5.947
Rinjani	Indonesia	-8.42	116.47	3726	1.06887	0	0	0	0	104.928	57.2281	0	2.94811	0	3.88381	129.754	2.6568	2.58867	2.54461	2.9635	9.3539	9.08545	5.20599	4.60163	4.61006	4.562	18.8073	0	0	0	0	11.2176	6.29887	0	0.640666	0	0.851339	6.89912	0.003	0.187	0.326
Augustine	USA	59.345	-153.453	1252	0.46992	30.4262	175.749	0	14.0856	0	32.7891	4.37534	15.982	0	0	18.8588	9.26811	18.5645	10.9185	11.3207	26.7059	17.7617	17.5499	22.4574	14.9031	15.2943	18.2215	3.28289	9.46694	0	1.24423	0	1.84606	0.249308	0.71166	0	0	1.03498	-0.011	-0.339	1.171
Sangeang Api	Indonesia	-8.20851	119.066	1949	0.68959	0	0	0	0	0	0	9.54657	0	14.3672	168.357	92.8272	2.91881	3.13437	2.91782	3.39255	4.11266	5.49972	6.97178	5.02523	5.87419	13.0734	9.73351	0	0	0	0	0	0	1.36932	0	2.44583	12.8778	9.53686	0.01	0.482	2.719
Kanlaon	Philippines	10.412	123.132	2435	0.78309	225.474	15.9171	0	3.32037	2.07681	10.011	0	4.83085	0	12.9426	5.08958	18.189	6.53184	3.92668	4.7015	7.09755	6.28088	8.24579	7.00821	7.84257	8.31591	6.13912	12.3962	2.43684	0	0.706236	0.292609	1.59388	0	0.689313	0	1.55637	0.82904	-0.003	-0.147	0.199
Alu-Dalafilla + Erta Ale	Ethiopia	13.6	40.67	613	0.6721	21.2437	22.3136	39.6904	24.0837	9.34332	16.742	25.0564	12.2789	34.9864	27.3572	23.1759	3.29932	3.73387	5.05981	3.46813	4.79824	6.48202	7.64697	7.23792	7.0343	7.23849	6.39415	6.43881	5.97599	7.84425	6.9443	1.94724	2.58284	3.27664	1.69646	4.97369	3.77941	3.62454	0	0.014	0.002
Paluweh	Indonesia	-8.32	121.708	875	0.44165	11.1209	0	0	16.8547	9.37425	51.1835	5.3379	12.5442	71.8812	46.9387	14.7908	4.94968	4.72939	5.006	5.37787	5.79125	9.29298	7.46241	7.92807	9.16239	8.93448	7.3227	2.24679	0	0	3.13408	1.61869	5.50776	0.715305	1.58225	7.84524	5.25366	2.01985	0.009	0.532	3.555
Gareloi	USA	51.79	-178.794	1573	0.82643	0	28.3256	39.7205	38.5317	4.4003	30.9439	0	0	29.4358	1.97047	34.9006	11.9187	12.7377	14.4101	12.6035	17.5196	24.8285	18.6763	31.8764	17.5408	20.2527	24.4359	0	2.22376	2.75645	3.05723	0.251165	1.2463	0	0	1.67813	0.0972939	1.42825	0	-0.001	0
Erebus	Antarctica	-77.5277	167.167	3794	1.86505	29.4613	30.7643	19.9489	41.0265	20.1333	18.1092	6.78095	11.579	17.7321	4.40087	8.13316	2.49733	2.56304	2.42934	3.53436	3.13403	3.3197	3.41837	3.10508	3.187	5.98532	2.75211	11.7971	12.003	8.21166	11.6079	6.4241	5.45507	1.98368	3.72905	5.56388	0.735276	2.95525	-0.006	-0.78	14.005
Marapi	Indonesia	-0.39	100.46	2686	0.86812	25.3395	29.4631	21.0048	2.33799	0	0	29.9153	12.0387	0	16.5431	0	4.65208	5.17275	4.91668	4.23222	6.15756	6.95417	9.6871	7.3605	9.97842	10.3829	7.79956	5.44693	5.69583	4.27215	0.552427	0	0	3.08816	1.63558	0	1.59331	0	-0.006	-0.535	3.615
Merapi	Indonesia	-7.55551	110.44	2968	0.92499	0.479961	61.8401	7.66993	0	0	25.7489	7.93929	7.18461	18.2798	0	0	3.84232	6.34494	3.60389	3.72515	4.39329	17.7165	5.32219	5.80836	7.35667	6.38208	6.21446	0.124914	9.74636	2.12824	0	0	1.45338	1.49174	1.23694	2.48479	0	0	-0.002	-0.183	0.31
